# Supplementary material for: A comparison and evaluation of five biclustering algorithms by quantifying goodness of biclusters for gene expression data
Source: BioData Min. 2012 Jul 23;5:8. doi: 10.1186/1756-0381-5-8 (PMC3447720; doi:10.1186/1756-0381-5-8)
Supplement: Additional file 2 — Table S2. WE-scores and PPI scores of all biclusters obtained from dataset of GDS1620. This table showed the WE scores and PPI scores of all biclusters output by the five biclustering algorithms upon GDS1620 dataset. In the table, the biclusters’ names prefixed with ‘b’ referred to the biclusters output by BIMAX algorithm, ‘f’ referred to FABIA algorithm, ‘is’ referred to ISA algorithm, ‘q’ referred to QUBIC algorithm, and ‘s’ referred to SAMBA algorithm. [file 1756-0381-5-8-S2.xls]

## Sheet: Sheet1
GDS1620 datasets
bicluster	en-score	PPI score
b1	0	0
b10	0.800824	0
b11	0	0
b12	0	0
b13	1.92616	0.454545
b14	1.29996	0
b15	1.76723	0
b16	0	0
b17	1.98086	0
b18	0.128131	0
b19	1.51569	0
b2	0	0
b20	0.403019	0.2
b21	0	0.1
b22	0.60552	0
b23	0.981811	0
b24	0	0.107143
b25	0	0
b26	1.65322	0
b27	0.604828	0
b28	0.205737	0.142857
b29	1.29934	0.0833333
b3	0	0
b30	0.739744	0
b31	0.866082	0
b32	1.05628	0
b33	2.00739	0
b34	0.998544	0
b35	0	0
b36	0.720182	0
b37	1.5239	0
b38	0	0.111111
b39	1.37587	0
b4	0.5673	0
b40	1.34456	0
b41	10.7215	0.15
b42	1.00502	0
b43	0	0
b44	1.26342	0
b5	3.43893	0
b6	3.19243	0.26178
b7	0.135036	0
b8	0.888589	0.0909091
b9	0.748441	0
f1	2.29947	0.153605
f10	0	0.072
f11	1.88902	0.113333
f12	0.974743	0.0869565
f13	2.32804	0.325
f14	0.931439	0.0652174
f15	0.550527	0.118812
f2	2.34908	0.201987
f3	2.8095	0.0880829
f4	5.30376	0.242424
f5	1.50806	0.0872483
f6	1.31966	0.204082
f7	1.81298	0.182857
f8	2.11244	0.157143
f9	2.28875	0.231293
is1	0	0
is10	4.958	0.233333
is11	4.80617	0.327314
is12	6.1524	0.242494
is13	3.61914	0.201835
is14	3.68821	0.326531
is15	6.02089	0.230068
is16	4.92899	0.270833
is17	4.69646	0.261989
is18	4.58019	0.272472
is19	4.52348	0.262351
is2	0	0.0714286
is20	6.74395	0.342061
is21	4.62509	0.266071
is22	8.23844	0.296964
is3	0	0.0666667
is4	0	0
is5	1.70652	0.111111
is6	0.178932	0.135714
is7	7.01904	0.221053
is8	3.37301	0.294521
is9	2.13177	0.21028
q1	0.180354	0.291667
q10	1.18024	0
q11	0	0.25
q12	0.61979	0
q13	0	0.230769
q14	0	0
q15	0	0
q16	1.31368	0.153846
q17	1.19602	0
q18	0	0
q19	0	0
q2	0	0
q20	0	0
q21	0	0
q22	0.632166	0
q23	1.50704	0
q24	0.72373	0
q25	0	0
q26	0.912269	0
q27	2.01731	0
q3	1.44732	0.0909091
q4	1.09249	0.153846
q5	0.757579	0.133333
q6	0	0
q7	1.07738	0
q8	1.28404	0.133333
q9	0.718497	0
s1	3.14951	0.4125
s10	0.348719	0
s11	0	0.0833333
s12	0.493262	0.133333
s13	1.03075	0.111111
s14	0.19642	0.0952381
s15	0.93928	0
s2	2.99327	0.422535
s3	3.38073	0.622222
s4	3.70405	0.465753
s5	3.966	0.375
s6	3.9147	0.272727
s7	0	0.0625
s8	1.22309	0.0869565
s9	0.737434	0.178571
