# Supplementary material for: A comparison and evaluation of five biclustering algorithms by quantifying goodness of biclusters for gene expression data
Source: BioData Min. 2012 Jul 23;5:8. doi: 10.1186/1756-0381-5-8 (PMC3447720; doi:10.1186/1756-0381-5-8)
Supplement: Additional file 3 — Table S3. WE-scores and PPI scores of all biclusters generated from dataset of pathway. This table showed the WE scores and PPI scores of all biclusters output by the five biclustering algorithms upon dataset of pathway. In the table, the biclusters’ names prefixed with ‘b’ referred to the biclusters output by BIMAX algorithm, ‘f’ referred to FABIA algorithm, ‘is’ referred to ISA algorithm, ‘q’ referred to QUBIC algorithm, and ‘s’ referred to SAMBA algorithm. [file 1756-0381-5-8-S3.xls]

## Sheet: Sheet1
pathway data
bicluster	en-score	PPI score
b1	6.65271	0.178571
b10	3.07366	0.222222
b11	3.43837	0
b12	4.32759	0
b13	2.61375	0
b14	2.42419	0
b15	2.30392	0
b16	2.46255	0
b17	2.49004	0
b18	2.25337	0
b19	2.09935	0
b2	2.93252	0
b20	2.09891	0
b21	3.22068	0
b22	3.37259	0
b23	2.73508	0
b24	2.11776	0
b25	10.4179	0.372093
b26	3.11324	0.222222
b27	3.03831	0
b28	2.42774	0
b29	3.00972	0
b3	2.54615	0
b30	2.5015	0
b31	3.01535	0.5
b32	2.79654	0.153846
b33	2.23653	0.333333
b34	2.19333	0.333333
b35	2.49321	0.4
b36	8.00317	0.272727
b37	13.8032	0.566667
b38	7.22417	0.444444
b39	2.53149	0.333333
b4	5.99588	0.16
b40	5.91159	0.4375
b41	5.62573	0.5
b5	3.03053	0
b6	2.25326	0
b7	3.2359	0
b8	3.52693	0
b9	4.2318	0
f1	1.69324	0
f10	1.4262	0
f11	1.61522	0
f2	2.34294	0.333333
f3	3.22616	0.181818
f4	2.88153	0.222222
f5	1.55325	0
f6	1.99947	0.153846
f7	2.15122	0.25
f8	2.33226	0
f9	2.65271	0.2
q1	4.52366	0
q2	4.661	0
q3	1.52086	0
s1	2.02651	0.4
s10	5.04635	0.181818
s11	2.62314	0.166667
s12	2.33157	0.333333
s13	3.67652	0.181818
s14	4.20537	0.266667
s15	2.75334	0.105263
s16	2.59125	0.142857
s17	3.6394	0.222222
s18	1.8332	0.2
s19	3.82483	0.222222
s2	3.71223	0.346154
s20	4.02639	0
s21	5.75428	0.333333
s22	2.66879	0.16
s23	2.09846	0
s3	4.46647	0
s4	3.2339	0
s5	3.08535	0.133333
s6	5.32534	0.266667
s7	7.73252	0.25
s8	2.24574	0.266667
s9	2.44528	0
