# Supplementary material for: A comparison and evaluation of five biclustering algorithms by quantifying goodness of biclusters for gene expression data
Source: BioData Min. 2012 Jul 23;5:8. doi: 10.1186/1756-0381-5-8 (PMC3447720; doi:10.1186/1756-0381-5-8)
Supplement: Additional file 4 — Table S4. WE-scores and PPI scores of random gene groups generated from dataset of GDS1620. This table showed the WE scores and PPI scores of 15 random gene groups generated from GDS1620 dataset. [file 1756-0381-5-8-S4.xls]

## Sheet: bingo_result
Random gene groups
group	en-score	PPI score
group1	0.996705	0
group10	0	0
group11	0	0.0327869
group12	0	0.0869565
group13	0.135332	0.0307692
group14	0	0.0392157
group15	0.797967	0.0487805
group2	0	0.0384615
group3	1.02509	0
group4	0	0
group5	0.105271	0.0886076
group6	0.637826	0.0649351
group7	0	0.0740741
group8	0	0.037037
group9	0	0
